# Supplementary material for: Histone modifications are specifically relocated during gene activation and nuclear differentiation
Source: BMC Genomics. 2009 Nov 24;10:554. doi: 10.1186/1471-2164-10-554 (PMC2787535; doi:10.1186/1471-2164-10-554)
Supplement: Additional file 1 — Characterisation of genes analysed in this study. Indicated are total size, size of 5'- and 3'-flanking regions and number of introns. [file 1471-2164-10-554-S1.XLS]

## Sheet: Tabelle1
Name	Total size	5'-flanking region	3'-flanking region	Introns
actin I	1553 bp	159 bp	226 bp	0
DNA polymerase alpha	4986 bp	125 bp	128 bp	2
1.1 kb gene	1048 bp	-	-	-
histone H4	1673 bp	1287 bp	131 bp	0
mdp1	2804 bp	165 bp	159 bp	2
mdp2	1423 bp	92 bp	233 bp	1
