# Supplementary material for: Histone modifications are specifically relocated during gene activation and nuclear differentiation
Source: BMC Genomics. 2009 Nov 24;10:554. doi: 10.1186/1471-2164-10-554 (PMC2787535; doi:10.1186/1471-2164-10-554)
Supplement: Additional file 5 — Table of primers used for qRT-PCR analyses of macronuclear nanochromosomes. Primer names correlate with numbers of PCR fragments indicated in Figure 1A and 1B. [file 1471-2164-10-554-S5.XLS]

## Sheet: Tabelle1
Primer	Sequence
Aktin 1 for	5’-AGCAAGGATATTTAAGTAAGGGC-3’
Aktin 1 rev	5’-ATGTCAGATCAACAAACTTGCG-3’
Aktin 2 for	5’-TCAACAAACTTGCGTTATTGATAATG-3’
Aktin 2 rev	5’-GTTCTTGGGTCTACCACCGATTG-3’
Aktin 3 for	5’-CAATCGTTGGTAGACCCAAGAAC-3’
Aktin 3 rev	5’-AAGACTCCTCTCTTTTGTTGGGC-3’
Aktin 4 for	5’-CGTTGCTATCCAAGCCGTCC-3’
Aktin 4 rev	5’-CCAGCATCGCAAACAATACC-3’
Aktin 5 for	5’-GCTGAGATGGAAATCGTTAG-3’
Aktin 5 rev	5’-TCGTGGGATTGCTTAAGGGC-3’
Aktin 6 for	5’-TCCAAGAGTGCGATGTTGATGTCA-3'
Aktin 6 rev	5’-GGTACCTCCTGAGAGGATGAT-3’
Aktin 7 for	5’-TGCCAGCCCAGACAGAAGAT-3'
Aktin 7 rev	5’-TTGCTGGCGAAGGTTGAGAG-3'
Aktin 8 for	5’-TACTCAAGGTAAGGAGCCCTCC-3’
Aktin 8 rev	5’-GAACAWATCATCAGCCATAGTA-3’
Polymerase 1 for	5’-GAAAATCGGCTAAAAATCAGGTG-3’
Polymerase 1 rev	5’-TCCACCCTCTCTAGCAGCT-3’
Polymerase 2 for	5’-TGGAGGTGAAATCTGGGAAA-3’
Polymerase 2 rev	5’-TTCTTTTTACCGCCAACCTC-3’
Polymerase 3 for	5’-CGGGAATGCTTGAACTCTTC-3’
Polymerase 3 rev	5’-TCATCCAGCAGGGACCTTTA-3’
Polymerase 4 for	5’-GGTGGTGCTAATTACGGAGGA-3’
Polymerase 4 rev	5’-GCTCCTTGGCAGAGAGGAAA-3’
Polymerase 5 for	5’-TGTGGCAGTTGCTCAAAGAC-3’
Polymerase 5 rev	5’-CAAGATCTGCCTCACTCTTTCC-3’
Polymerase 6 for	5’-TGCCCATCTTGCACTCATAA-3’
Polymerase 6 rev	5’-GCACATCTTTTCCTTTTTGG-3’
1.1 kb gene 1 for	5’-GGCTACACTGGCCACGTTC-3’
1.1 kb gene 1 rev	5’-GGAGGCATGTCATTTTCGAT-3’
1.1 kb gene 2 for	5’-GGTGGATACGTTCCAGGTGTT-3’
1.1 kb gene 2 rev	5’-AAGGTTAGCTGGCTCGTCAA-3’
1.1 kb gene 3 for	5’-AACAGCCTATTCCCCCTGAT-3’
1.1 kb gene 3 rev	5’-GTGTCAACGCCGAAGAATTT-3’
1.1 kb gene 4 for	5’-ACATCGCAATTGTGCCAGA-3’
1.1 kb gene 4 rev	5’-CCAGATCGTCTTGTTTTGGTC-3’
H4 1 for	5’-TTGAGATGCTAATGTTTATTTGCTGGAA-3'
H4 1 rev	5’-GATCAGGAGGTAGTGCTTGAACAAA-3'
H4 2 for	5’-GAAAAGGATTAGAATGGGAAAGCA-3'
H4 2 rev	5’-TCAGCTTAGCAGGGTAAGTTGTATT-3'
H4 3 for	5’-GTTTTAAAGTCAAAGAAGGGCAGCA-3'
H4 3 rev	5’-GTTTCTTAGGCAGCTCTTTTGGTCA-3'
H4 4 for	5’-TTACCCCTGTTAAAGCCTACCC-3'
H4 4 rev	5’-TTGAATGGATAAATTACACACCTCAG-3'
H4 5 for	5’-TTAAAATGGCCGGAAGAGGTAAAGTT-3'
H4 5 rev	5’-ATGGTCTCCTTGAGTGATTTCTTGG-3'
H4 6 for	5’-CCAAGAAATCACTCAAGGAGACCAT-3'
H4 6 rev	5’-GATGAGATTCTCTTGACACCACCT-3'
H4 7 for	5’-ACGTCGTCTACGCCCTCAAG-3'
H4 7 rev	5’-AGGAACTTCATCCTCCGAATCC-3'
H4 8 for	5’-TCGGAGGATGAAGTTCCTGATATGT-3'
H4 8 rev	5’-TTAATATAATTGCAAATTGACGCGGTTTT-3'
mdp1 1 for	5’-CCGTAGTTTCAGAATTCGACAGG-3’
mdp1 1 rev	5’-GTTGAGGCCTCGACAACTTAAAA-3’
mdp1 2 for	5’-CCAGACTATTCAAGAATGGAATCAGCA-3’
mdp1 2 rev	5’-TTGCCACTTCTTGTGGGCTTCT-3’
mdp1 3 for	5’-TCACTCATGAGAGGATTGAGATTCGA-3’
mdp1 3 rev	5’-CTAGTGAGTGAGCTTTTGCAGAGTTG-3’
mdp1 4 for	5’-AGTTCACAGAGAATCCTCAACCTC-3’
mdp1 4 rev	5’-CTCTCACCACTTCCTTTTGCTCCCATCACC-3’
mdp1 5 for	5’-GTAGGGTCTCTCATCTCCTGTTCGC-3’
mdp1 5 rev	5’-CTTGTCTGGTGTATCACCGATACCATC-3’
mdp1 6 for	5’-AAGAGGAGGAAGGGGCAAGGA-3’
mdp1 6 rev	5’-CCTCAGATATAGTAGAGAGTAGGGTCCTTGG-3’
mdp2 1 for	5’-CTCACTAATGAATTTCGAGGTTGAG-3’
mdp2 1 rev	5’-TGCTTGACTGAGTCGTCAGAAT-3’
mdp2 2 for	5’-AAGGAGAGCAACATTGAAGCA-3’
mdp2 2 rev	5’-TATCCCCCTTGCTGTGAGT-3’
mdp2 3 for	5’-GCAGGCTTTTGGAGAAAACA-3’
mdp2 3 rev	5’-ATGCAGCATTCCTAGCCTCA-3’
mdp2 4 for	5’-GCCAGAAGTCCAGAGAACT-3’
mdp2 4 rev	5’-GGTGGTGCATTGAATGGTCT-3’
mdp2 5 for	5’-AGAAGAGGAGGACCGAGTGG-3’
mdp2 5 rev	5’-ATCAGTCTCTGAGGGAAATAGGC-3’
