# Supplementary material for: Histone modifications are specifically relocated during gene activation and nuclear differentiation
Source: BMC Genomics. 2009 Nov 24;10:554. doi: 10.1186/1471-2164-10-554 (PMC2787535; doi:10.1186/1471-2164-10-554)
Supplement: Additional file 6 — Table of primers used for qRT-PCR analyses of MDSs in the differentiating macronucleus. Primer names correlate with letters of PCR fragments indicated in Figure 1C. [file 1471-2164-10-554-S6.XLS]

## Sheet: Tabelle1
Primer	Sequence
Aktin a for	5’-GCTGAGATGGAAATCGTTAG-3’
Aktin a rev	5’-ACGATTAAT(GC)TGATTTAATAATGATTGAACG-3’
Aktin b for	5’-TTGATTGGAGTTTAATGATTGGTG-3’
Aktin b rev	5’-TGGACTTTGGTGCTCTGTTTT-3’
Aktin c for	5’-GAAAGTGCGTACTAATAATAGCATT-3’
Aktin c rev	5’-CCATACTATAATTCTAGATTGCTC-3’
Aktin d for	5’-GCCCTTACTTAAATATCCTTGCT-3’
Aktin d rev	5’-CACTGATTCTAAAGACATCCATA-3’
mdp2 a for	5’-ACTCACAGCAAGGGGGATA-3’
mdp2 a rev	5’-CTGGCTAAAATTAAAAATATATCTCC-3’
mdp2 b for	5’-TGAGGCTAGGAATGCTACAT-3’
mdp2 b rev	5’-GTTGAGATATTAAATACATATTAAAAGATC-3’
mdp2 c for	5’-AGATCAAATCTATCCTTAAAAATTTCACA-3’
mdp2 c rev	5’-TTCCTGGATATTTTAATTTATTTACATCAG-3’
1.1 kb gene a for	5'-ATCATCTCGCCGCATTTTTAAT-3'
1.1 kb gene a rev	5'-GATTCATTATAAATTGGCTTTCCA-3'
1.1 kb gene b for	5’-CTTGACGAGCCAGCTAACCTT-3’
1.1 kb gene b rev	5’-GTATTTATAGACTAATCAACAAATATCTTAGTAG-3’
1.1 kb gene c for	5’-ACATCGCAATTGTGCCAGA-3’
1.1 kb gene c rev	5’-ACATCGCAATTGTGCCAGA-3’
